# Supplementary material for: Eco-evolutionary perspectives on emergence, dispersion and dissolution of historical Dutch commons
Source: PLoS One. 2020 Jul 30;15(7):e0236471. doi: 10.1371/journal.pone.0236471 (PMC7392261; doi:10.1371/journal.pone.0236471)
Supplement: S3 Table — File with information provided on separate sheets for: year of origination of commons; year of dissolution of commons; lifespan of commons as a function of year of origin; year of origin and death together with geographic coordinates of commons; lifespan of commons as a function of the number and types of resources used; changes in human population size over time; and temporal changes (by 50-year intervals) in the number, density, dispersion and total area occupied by commons. (XLSX) [file pone.0236471.s003.xlsx]

## Sheet: Key to data sheets
	The sheets in this file contain data according to the descriptions below
	Year of origins (births) of commons
	Year of dissolutions (deaths) of commons
	Lifespan of commons as a function of year of origin
	Years of origin and death plus geographic coordinates of commons
	Lifespan of commons and the number and types of resources
	Changes in human population size over time
	Changes in number, density, dispersion, and area occupied by commons

## Sheet: Origination of commons
Year	Origins (births) of commons
793	1
797	2
855	1
950	10
965	1
1025	1
1046	2
1059	1
1105	1
1119	1
1131	1
1132	1
1133	2
1150	4
1180	1
1188	6
1200	2
1207	3
1212	1
1214	1
1227	2
1233	1
1234	2
1236	2
1243	1
1248	1
1252	2
1253	1
1262	1
1263	1
1276	1
1277	1
1282	1
1283	1
1290	1
1291	1
1297	1
1300	15
1301	1
1302	1
1306	2
1309	1
1312	4
1313	4
1315	1
1316	1
1321	1
1322	1
1328	2
1329	3
1331	1
1333	11
1334	1
1335	1
1337	1
1340	3
1343	2
1344	1
1349	1
1352	1
1356	1
1360	2
1362	1
1363	1
1364	10
1367	3
1370	3
1372	1
1373	1
1376	1
1378	1
1381	1
1382	5
1383	1
1385	1
1386	2
1388	1
1391	3
1394	1
1396	1
1398	1
1399	2
1400	1
1401	2
1402	1
1403	1
1404	1
1405	2
1407	2
1408	3
1409	2
1416	2
1421	5
1426	1
1428	1
1431	3
1434	1
1437	2
1439	2
1440	2
1445	3
1448	2
1450	3
1453	2
1454	1
1457	4
1458	1
1460	1
1461	1
1464	1
1466	1
1468	1
1470	2
1471	2
1473	1
1474	3
1475	1
1476	1
1478	1
1482	3
1484	1
1486	1
1488	1
1489	1
1491	1
1492	1
1494	5
1498	2
1501	1
1502	1
1503	2
1504	2
1505	1
1506	1
1509	1
1519	1
1525	1
1526	1
1529	1
1536	1
1537	5
1539	1
1549	2
1550	2
1554	1
1560	1
1562	1
1563	2
1567	2
1574	1
1575	1
1579	1
1595	1
1598	1
1602	1
1603	1
1604	1
1609	2
1611	1
1612	1
1613	2
1615	1
1616	1
1623	1
1630	1
1634	2
1644	1
1650	1
1653	1
1654	1
1656	1
1658	1
1659	1
1660	1
1665	1
1670	1
1672	1
1679	1
1681	1
1682	1
1684	1
1685	3
1686	1
1687	1
1692	1
1695	1
1701	1
1710	1
1711	1
1713	1
1717	1
1729	1
1750	1
1764	3
1784	1
1810	7
1841	1

## Sheet: Dissolution of commons
Year	Dissolutions (deaths) of commons
1290	1
1315	1
1349	1
1359	1
1364	1
1381	1
1387	1
1398	1
1401	1
1437	1
1438	1
1463	1
1468	1
1482	1
1557	1
1600	4
1617	1
1622	1
1649	1
1653	2
1657	1
1676	1
1690	1
1732	1
1734	1
1740	1
1743	1
1750	1
1757	1
1765	1
1766	1
1768	1
1795	1
1799	4
1803	1
1809	1
1810	3
1811	1
1812	1
1813	1
1819	1
1820	2
1821	1
1825	2
1826	2
1827	2
1828	3
1829	6
1830	2
1831	3
1832	6
1833	2
1834	4
1835	1
1836	2
1837	5
1838	3
1839	4
1840	4
1841	5
1842	6
1843	6
1844	6
1845	9
1846	11
1847	8
1848	24
1849	18
1850	17
1851	13
1852	14
1853	5
1854	8
1855	11
1856	8
1857	2
1858	11
1859	8
1860	10
1861	4
1862	3
1863	2
1864	2
1865	7
1866	5
1867	3
1868	5
1869	6
1871	2
1872	1
1873	1
1874	7
1875	6
1876	1
1877	8
1878	7
1880	2
1881	1
1882	2
1884	2
1886	3
1888	1
1889	3
1892	1
1893	1
1894	2
1895	2
1897	1
1902	1
1903	3
1907	3
1909	3
1910	2
1912	1
1913	1
1916	1
1919	1
1925	1
1926	1
1936	1
1972	1

## Sheet: Lifespans and origin
Rank	Year of origin	Lifespan
1	793	1110
2	797	1016
3	801	1074
4	805	633
5	950	870
6	950	889
7	950	890
8	950	891
9	950	892
10	950	894
11	950	899
12	950	908
13	950	911
14	950	924
15	1025	877
16	1046	848
17	1059	770
18	1105	735
19	1119	726
20	1131	737
21	1133	254
22	1150	694
23	1188	650
24	1188	658
25	1188	661
26	1188	663
27	1188	664
28	1188	665
29	1200	629
30	1207	631
31	1207	688
32	1212	630
33	1214	640
34	1227	373
35	1227	610
36	1230	621
37	1234	600
38	1234	625
39	1236	613
40	1236	650
41	1243	607
42	1248	615
43	1252	424
44	1252	600
45	1253	599
46	1262	582
47	1263	572
48	1276	556
49	1283	274
50	1284	80
51	1290	529
52	1297	551
53	1300	81
54	1300	450
55	1300	520
56	1300	530
57	1300	543
58	1300	544
59	1300	545
60	1300	546
61	1300	565
62	1300	569
63	1300	577
64	1300	619
65	1302	538
66	1306	544
67	1312	542
68	1312	550
69	1312	553
70	1313	528
71	1313	552
72	1322	523
73	1329	499
74	1329	501
75	1331	555
76	1333	496
77	1333	498
78	1333	542
79	1333	547
80	1333	551
81	1338	-48
82	1338	60
83	1340	463
84	1340	472
85	1340	516
86	1347	116
87	1352	499
88	1360	498
89	1360	550
90	1362	564
91	1363	469
92	1364	393
93	1364	446
94	1364	482
95	1364	483
96	1364	487
97	1364	490
98	1364	492
99	1364	529
100	1364	545
101	1367	501
102	1370	429
103	1370	483
104	1372	493
105	1373	459
106	1381	469
107	1382	444
108	1382	467
109	1383	349
110	1383	444
111	1385	551
112	1386	413
113	1386	413
114	1388	460
115	1391	445
116	1391	455
117	1391	486
118	1392	463
119	1396	462
120	1399	443
121	1400	437
122	1400	452
123	1402	251
124	1404	568
125	1405	77
126	1405	443
127	1405	450
128	1407	453
129	1408	438
130	1408	448
131	1408	459
132	1409	451
133	1417	351
134	1421	407
135	1421	416
136	1421	437
137	1421	438
138	1426	436
139	1428	312
140	1431	420
141	1431	428
142	1437	432
143	1437	439
144	1439	421
145	1439	443
146	1440	409
147	1440	417
148	1445	398
149	1445	419
150	1445	422
151	1448	427
152	1448	433
153	1450	416
154	1452	451
155	1453	397
156	1453	418
157	1454	404
158	1457	392
159	1457	393
160	1457	393
161	1457	394
162	1457	412
163	1458	395
164	1460	383
165	1460	403
166	1461	394
167	1461	405
168	1468	341
169	1470	341
170	1470	397
171	1471	129
172	1471	379
173	1471	379
174	1473	376
175	1474	375
176	1474	377
177	1476	398
178	1478	382
179	1482	359
180	1484	390
181	1486	346
182	1488	359
183	1488	361
184	1489	128
185	1491	375
186	1492	359
187	1493	341
188	1494	163
189	1494	332
190	1494	333
191	1494	335
192	1494	337
193	1494	342
194	1494	343
195	1494	343
196	1494	349
197	1498	352
198	1498	399
199	1500	354
200	1500	356
201	1500	368
202	1501	189
203	1502	360
204	1503	343
205	1503	346
206	1504	306
207	1504	361
208	1506	346
209	1506	348
210	1518	327
211	1519	341
212	1525	333
213	1526	240
214	1526	317
215	1526	324
216	1526	339
217	1531	378
218	1536	64
219	1541	306
220	1548	321
221	1549	304
222	1549	320
223	1549	329
224	1550	300
225	1550	323
226	1553	297
227	1554	241
228	1556	283
229	1556	283
230	1558	300
231	1559	301
232	1560	300
233	1562	248
234	1567	279
235	1567	328
236	1571	29
237	1574	274
238	1575	273
239	1575	278
240	1586	261
241	1586	280
242	1595	253
243	1598	251
244	1599	200
245	1602	223
246	1602	246
247	1602	246
248	1603	246
249	1604	241
250	1605	239
251	1605	284
252	1608	237
253	1609	239
254	1609	239
255	1609	251
256	1611	241
257	1612	235
258	1612	249
259	1613	9
260	1613	236
261	1619	236
262	1623	233
263	1627	221
264	1627	234
265	1630	23
266	1630	245
267	1633	221
268	1633	232
269	1634	204
270	1634	208
271	1635	226
272	1636	253
273	1638	212
274	1643	211
275	1644	215
276	1648	192
277	1648	199
278	1648	200
279	1648	259
280	1649	203
281	1649	206
282	1649	210
283	1650	93
284	1650	175
285	1650	183
286	1650	189
287	1650	192
288	1650	198
289	1650	201
290	1650	202
291	1650	206
292	1650	221
293	1650	225
294	1650	244
295	1650	266
296	1651	204
297	1654	167
298	1654	201
299	1655	223
300	1656	185
301	1656	190
302	1656	222
303	1658	190
304	1659	189
305	1659	218
306	1660	185
307	1660	196
308	1660	218
309	1661	188
310	1669	205
311	1672	171
312	1679	176
313	1681	169
314	1684	168
315	1684	194
316	1685	160
317	1685	170
318	1686	161
319	1686	191
320	1689	188
321	1692	233
322	1695	138
323	1702	155
324	1708	123
325	1708	138
326	1710	141
327	1713	175
328	1717	115
329	1718	134
330	1718	159
331	1720	112
332	1729	117
333	1750	78
334	1751	126
335	1753	156
336	1754	118
337	1754	120
338	1761	90
339	1764	84
340	1764	96
341	1764	96
342	1771	84
343	1771	107
344	1777	89
345	1778	74
346	1784	85
347	1784	93
348	1810	37
349	1810	46
350	1810	48
351	1815	43
352	1841	13

## Sheet: Births deaths & coordinates
	Proof of existence	Year of origin	Year of dissolution	Coordinates (latitude, longitude)
	1605	.	1844	7.02375340000003,52.3974491,0
	.	.	1842	6.92345130000001,52.3523703,0
	1672	1672	1843	6.2887915,52.7126599,0
	950	950	1820	6.98741489999998,52.3149047,0
	1352	1352	1851	7.00578530000007,52.2628522,0
	950	950	1841	6.43105100000002,52.5028111,0
	950	950	1861	6.76364250000006,52.3732628,0
	1630	1630	1875	6.80482259999997,52.3806059,0
	950	950	1842	6.84582569999998,52.3910739,0
	1815	.	1858	6.38494000000003,52.3489095,0
	1604	1604	1845	6.78548920000003,52.4089074,0
	1498	1498	1850	6.52585440000007,52.1388797,0
	1660	1660	1856	6.57807000000003,52.29484,0
	.	.	1845	7.00617990000001,52.3753799,0
	.	.	.	6.8511876,52.3181082,0
	1541	.	1847	6.95032820000006,52.4046707,0
	1575	1575	1853	6.97605699999997,52.4270343,0
	1549	.	1869	6.98137870000005,52.4531206,0
	1297	1297	1848	6.88730859999998,52.39256,0
	1679	1679	1855	6.88072260000001,52.4229625,0
	.	.	1884
	1214	1214	1854	6.55799009999998,52.200578,0
	1609	1609	1848	6.50006759999997,52.2318971,0
	1188	1188	.
	1263	1263	1835	6.58724919999997,52.2370207,0
	1252	1252	1852	6.58633129999998,52.2616408,0
	1520	.	.
	950	950	1858	6.85679589999995,52.44141,0
	1643	.	1854	6.5847066,52.2287492,0
	1133	1133	1387	6.0565343,52.6730604,0
	.	.	.
	.	.	1834
	1452	1670	1903	6.7466799,52.1451247,0
	1188	1188	1838	6.83079599999996,52.1460216,0
	1331	1331	1886	6.44498410000006,53.0931346,0
	1661	.	1849	6.67718349999996,52.1529798,0
	1575	1615	1848	6.80129869999996,52.2042146,0
	1708	.	1846	6.72702000000004,52.1988699,0
	1482	1482	1841	6.77174679999996,52.2687548,0
	1188	1188	1852	6.6395278,52.1973319,0
	1188	1188	1853	6.75284729999998,52.2463678,0
	950	950	1839	6.89537530000007,52.3394679,0
	1518	.	1845	6.71405490000006,52.2989088,0
	950	950	1844	6.80188429999998,52.3391669,0
	1119	1119	1845	6.70377919999999,52.2514733,0
	1686	.	1847	6.76017769999999,52.3201799,0
	1595	1595	1848	6.72581190000005,52.3231896,0
	1488	1717	1847	6.91547620000006,52.2498317,0
	1188	1188	1849	6.82498869999995,52.2041226,0
	.	.	1868	6.83918870000002,52.2210467,0
	1188	1464	1846	6.96050000000002,52.21763,0
	950	950	1849	6.82646039999997,52.2661593,0
	950	950	1840	6.8168786,52.2702577,0
	1634	1701	1842	6.82166699999993,52.288333,0
	1634	1634	1838	6.83694160000005,52.3000363,0
	1567	1567	1846	6.56919029999995,52.3282565,0
	1188	1188	1851	6.68368609999993,52.2253675,0
	1506	1506	1854	6.69163990000004,52.6132395,0
	1207	1207	1895
	1364	1364	.	6.09961090000002,52.4975199,0
	1207	1207	.	6.11433539999996,52.4803882,0
	1364	1364	1847	6.08934539999996,52.4816443,0
	1562	1562	.	6.13889530000006,52.4816191,0
	1300	1300	1750	6.17415470000003,52.4588197,0
	1300	1300	1843	6.1362765,52.450413,0
	1300	1300	.	6.13172350000002,52.4482481,0
	1750	1750	1828	6.63706060000004,52.4819795,0
	1405	.	1855	6.61477820000005,52.5267308,0
	1421	1421	1858
	1460	.	1863	6.59059579999996,52.3212454,0
	1548	.	1869	6.67411000000004,52.61126,0
	1207	1207	1838	6.17395699999997,52.4880335,0
	1426	.	.
	1440	1440	1857
	.	.	1858	6.59580589999996,52.5942909,0
	1362	1362	1926	7.00334999999995,52.310381,0
	1500	1682	1868	6.58138499999995,52.5468903,0
	1500	.	1854	6.5586442,52.5238919,0
	1729	1729	1846	6.53638100000001,52.4351093,0
	1382	1382	1849	6.4617722,52.4229302,0
	1658	1658	1848	6.47304469999995,52.3776791,0
	.	.	1852
	1457	1634	1850	6.45813069999997,52.3536906,0
	1230	.	1851	6.64220490000002,52.5827274,0
	1400	1400	1837	5.93497389999993,52.5825427,0
	1609	1609	1848	6.51933069999995,52.333679,0
	1656	.	1841	6.58018900000002,52.3738525,0
	1243	1243	1850	6.5213493,52.3081686,0
	1233	1233	.	6.17901619999998,52.6158208,0
	1252	1252	1676	6.1137033,52.58427,0
	.	.	1859
	.	.	.
	1338	.	1398	6.00882639999998,52.5206144,0
	1373	1373	1832	5.91516150000007,52.5092678,0
	.	.	1349
	1364	.	.
	1248	1248	.	5.91446169999995,52.5579645,0
	1364	1364	1846	6.05573400000003,52.5076599,0
	1333	1333	.	5.93677290000005,52.5849832,0
	1364	1364	1909	6.06541489999995,52.511491,0
	1364	1539	1810	5.93257229999995,52.5653152,0
	1364	.	.
	1309	1309	.	5.96344350000004,52.5293995,0
	1284	1328	1364	6.02243870000007,52.5737209,0
	1364	1364	1893	6.11933279999994,52.5625397,0
	1364	1364	1851	6.16596270000002,52.5440072,0
	1364	1364	1854	6.11030470000003,52.5480083,0
	1364	1364	1856	6.1068177,52.5214053,0
	1300	1300	1865	6.13987259999999,52.5234323,0
	1364	1364	.	6.15575369999999,52.5088694,0
	1300	1300	1869	6.13324450000005,52.5017871,0
	1693	.	.
	1364	.	.
	.	.	.
	1717	.	1832	5.39124330000004,52.0712603,0
	.	.	1886	5.40543170000001,52.0581194,0
	1131	1131	1868	5.42659520000007,52.0821751,0
	1605	.	1889	5.42259119999994,52.1295276,0
	.	.	.
	1398	1398	.	5.43255160000001,52.1540746,0
	1349	1349	.	5.40099839999993,52.149222,0
	1475	1475	.	5.27685829999996,52.1870369,0
	1529	1529	.	5.01055180000003,52.0976097,0
	1382	1382	.	5.36163780000004,52.2001094,0
	1282	1282	.	5.37460829999998,52.1842738,0
	.	.	.
	.	.	.
	1571	.	1600
	1470	1470	1811	5.28640960000007,52.2131825,0
	1841	1841	1854	6.23180980000006,52.7168886,0
	.	.	.
	.	.	.
	1650	.	.
	.	.	.
	1733	.	.
	1770	.	.
	.	.	.
	1234	1234	1859	6.36702479999997,51.917675,0
	.	.	1851	6.49594690000004,51.8661469,0
	.	.	.	6.60950230000003,52.5517272,0
	.	.	.
	1316	1316	.	5.1709061,52.0257351,0
	1468	1468	1809	6.67785549999996,53.1096514,0
	1494	.	1829	6.31404880000002,52.1044492,0
	1404	1404	1972	5.14855999999997,52.25487,0
	1283	1283	1557	4.86920239999995,51.9347419,0
	.	.	1468	5.05479220000007,52.1759447,0
	.	.	.
	1536	1536	1600	5.13825480000003,52.1494638,0
	1347	.	1463	5.16700319999995,52.1594706,0
	1340	1340	1812
	1494	1494	1657	5.33844950000002,51.9756003,0
	1536	.	.
	1401	1401	.	5.3090277,51.9936646,0
	1459	.	.	5.56401299999993,51.9550211,0
	1382	1382	.	5.23336610000001,52.0503419,0
	1531	.	1909
	1329	1329	.	5.19745839999996,52.0703008,0
	.	.	.
	1399	1399	.	5.19187160000001,52.090325,0
	1394	1394	.	5.2257535,52.0845915,0
	.	.	.
	1556	.	.
	1367	1367	.	5.38733660000003,52.0119671,0
	.	.	.
	1340	1340	1803	5.46700320000002,52.0010892,0
	1315	1315	.	5.57111550000002,51.9621397,0
	.	.	1315	5.57054770000002,51.9901983,0
	1253	1253	1852	6.7151642,51.9300407,0
	1344	1344	.	5.28199549999999,51.9876074,0
	1290	1290	1819	5.95687150000003,51.9163268,0
	1234	1234	1834	6.58067849999998,51.9266666,0
	1494	.	1837	6.47603140000001,52.1708734,0
	1649	.	.
	.	.	1852
	1684	.	1852	6.39196990000005,52.2004809,0
	1494	.	1837	6.3579178,52.17381,0
	1421	1421	1828	6.30234480000001,52.1579224,0
	1421	1421	1837	6.29735879999998,52.2072171,0
	.	.	1844	6.34908429999996,52.2258274,0
	1633	.	1865
	1383	1494	1827	6.20208980000007,52.2250088,0
	1494	.	1831	6.19348289999994,52.1892194,0
	1494	1494	1843	6.44916899999998,52.1490604,0
	1105	1105	1840
	.	.	1834
	1505	1505	.
	1494	1494	1827	6.23146470000006,52.1640328,0
	1403	1403	.	6.11469650000004,52.7898841,0
	.	.	1850	6.74401750000004,52.2118085,0
	950	950	1874	6.93864659999997,52.364464,0
	1363	1363	1832	5.84121149999999,52.7876615,0
	1338	.	1290	6.01311499999997,52.8133756,0
	.	.	.	5.89873260000002,52.7653927,0
	1133	1133	.	5.95749520000004,52.8081866,0
	.	.	1874	6.06474330000003,52.8045827,0
	.	.	.
	1603	1603	1849	6.49426019999999,52.4643982,0
	1212	1212	1842
	1619	.	1855	6.62933180000005,52.133808,0
	1362	.	,
	.	.	1841	6.76862489999996,51.9420254,0
	1586	.	1866	6.80995129999997,51.9769898,0
	1586	.	1847	6.73962470000004,51.999987,0
	.	.	1858	6.70492899999999,52.0126958,0
	1650	.	1856	6.72050899999999,51.9713139,0
	1612	.	1861	6.56933720000006,51.9874031,0
	1236	1236	1886	6.61137110000004,52.0419627,0
	1502	1502	1862	6.56343160000006,52.0680567,0
	.	.	.
	1649	1653	1852	6.66120019999994,52.1000198,0
	1648	.	1848	6.72328100000004,52.0941369,0
	1494	.	1836	6.44862209999997,52.1242208,0
	1627	.	1861	6.60491739999998,52.1009119,0
	1650	.	1839	6.66017639999995,51.9444578,0
	1649	.	1855
	1506	1509	1852	6.6114609,52.1479545,0
	1437	1437	1876	6.57281450000005,52.1457966,0
	1602	.	1848	6.58036270000002,52.111698,0
	1556	.	1839	6.52441580000004,52.1701382,0
	1556	.	1839
	1718	.	1852
	.	.	.
	1486	1486	1832	6.45489040000007,52.081603,0
	1650	.	1833	6.42881220000004,51.9904752,0
	1200	1200	1829	6.3495613,52.0059816,0
	1558	.	1858	6.34817029999999,52.0389183,0
	1649	.	1859	6.65917609999997,52.1154221,0
	1491	1491	1866	6.39300400000002,53.0744772,0
	1503	1503	1849	6.36097510000002,52.856471,0
	1685	1685	1855	6.53865970000004,52.7918146,0
	1685	1685	1845	6.51448849999997,52.8157994,0
	1553	1685	1850	6.46923500000003,52.8201732,0
	1654	1654	1855	6.54167310000003,52.8408656,0
	1408	1408	1867	6.51463220000005,52.8599347,0
	1778	.	1852	6.48283349999997,52.8720761,0
	1633	.	1854	6.49804399999994,52.8954729,0
	1372	1372	1865	6.53985450000005,52.9210493,0
	.	.	1878	6.50119510000002,53.0601919,0
	1484	1484	1874	6.46155539999995,53.0654251,0
	1525	1525	1858	6.71923500000003,52.8120962,0
	.	.	1880
	1454	1454	1858	6.39657,52.8258614,0
	1498	1498	1897	6.4535439,53.1152374,0
	1650	1650	1871	6.40801179999994,53.099072,0
	1437	1437	1869	6.4323693,53.1383574,0
	1519	1519	1860	6.74106159999997,52.6613567,0
	1276	1276	1832	6.75678219999998,52.6994032,0
	1478	1478	1860	6.74953089999997,52.7236641,0
	1504	1504	1865	6.71732629999997,52.757589,0
	.	.	1882	6.67654110000001,52.7266049,0
	1439	1439	1882	6.69107980000001,52.7495746,0
	1313	1313	1865	6.7461816,52.776578,0
	1461	1461	1866	6.69487960000004,52.7822588,0
	1559	.	1860
	1504	1504	1810	6.39398779999999,53.0306682,0
	.	.	.
	1630	.	1653
	.	.	.
	1669	.	1874	6.23594000000003,52.7712587,0
	1609	.	1860	6.27816529999996,52.7905962,0
	1402	1402	1653	6.16013810000004,52.833003,0
	.	.	1849	6.21044230000007,52.8574253,0
	1654	.	1821	6.2458838,52.886922,0
	1771	.	1855	6.30731130000004,52.8294057,0
	1461	.	1855	6.26553060000003,52.8576344,0
	1702	.	1857	6.31774189999999,52.8547376,0
	1810	1810	1847	6.42129150000005,52.6338218,0
	1761	1810	1851	6.44779510000001,52.6394212,0
	1503	1503	1846	6.38237530000004,52.8521333,0
	1710	1710	1851	6.40911470000003,52.6584273,0
	1388	1388	1848	6.36581709999996,52.8353557,0
	1810	1810	1858	6.42588180000007,52.6743159,0
	1810	1810	1856	6.37133210000002,52.6694862,0
	1648	1810	1840	6.43159259999993,52.680683,0
	1648	1810	1847	6.43394290000003,52.6973971,0
	1431	1431	1851	6.39892380000003,52.7120531,0
	1408	1408	1846	6.45019409999998,52.7722444,0
	1764	1764	1860	6.36848659999998,52.749264,0
	1764	1764	1860	6.34155869999995,52.7519185,0
	1764	1764	1848	6.34816130000002,52.7634306,0
	1236	1236	1849	6.35992859999999,52.763737,0
	1370	1370	1853	6.33413110000004,52.7824535,0
	1635	.	1861	6.73067649999996,52.7943878,0
	1708	1810	1831	6.41414629999997,52.6542676,0
	.	.	1851	6.76691940000001,52.9046028,0
	1720	.	1832	6.88383880000004,52.6626006,0
	1470	1470	1867	6.88889280000001,52.7734441,0
	1426	1426	1862	6.87194939999995,52.7868959,0
	1471	1471	1850	7.0388792,52.8375134,0
	1445	1445	1864	6.91860559999998,52.8200014,0
	1471	1471	1850	6.79257910000001,52.9296213,0
	1644	1644	1859	6.81823810000003,52.7481202,0
	.	.	1849	6.80239890000007,52.7756717,0
	.	.	1848	6.80225540000004,52.7918785,0
	1476	1476	1874	6.89417750000007,52.8454306,0
	1550	1550	1873	6.86489489999997,52.8826954,0
	1445	1445	1867	6.71757109999999,52.7918073,0
	1453	1453	1850	6.80613170000004,52.9082324,0
	.	.	1849	6.53378870000006,53.1177942,0
	1550	1550	1850	6.83556739999995,52.9318136,0
	1474	1474	1849	6.79732949999993,52.9509555,0
	1440	1440	1849	6.78787890000001,52.9712794,0
	1613	1613	1849	6.77570739999999,53.005097,0
	1457	1457	1850	6.76340619999996,53.0052661,0
	1457	1457	1869	6.73578450000002,53.0177945,0
	1598	1598	1849	6.68527419999998,53.001206,0
	1457	1457	1849	6.72136780000005,53.0589104,0
	.	.	1848	6.69807960000003,53.0430181,0
	.	.	1849	6.66308309999999,53.0359552,0
	.	.	1848	6.66850060000002,53.0720429,0
	1262	1262	1844	6.68484339999998,53.0941274,0
	1638	.	1850	6.84703590000004,52.8505215,0
	1616	1616	.	6.5837593,53.0215652,0
	1407	1407	1860	6.65986290000001,52.8438688,0
	1408	1408	1856	6.60574450000001,52.8509512,0
	1453	1453	1871	6.64560929999993,52.8813809,0
	1623	1623	1856	6.58732399999997,52.8731378,0
	1450	1450	1866	6.70039969999993,52.9055688,0
	1431	1431	1859	6.67258459999994,52.9347299,0
	.	.	1874	6.61225890000003,52.942347,0
	.	.	1848	6.64699810000002,52.9871552,0
	.	.	1864	6.62672440000006,52.9739045,0
	1602	1602	1848	6.60920250000004,52.9845549,0
	.	.	1848	6.64672240000004,53.0176811,0
	1439	1439	1860	6.58264889999998,52.9763486,0
	1562	.	1810	6.4955655,53.1476207,0
	.	.	1848	6.55970839999998,53.0140516,0
	1489	1489	1617	6.56427299999996,53.1331083,0
	1302	1302	1840	6.51725980000003,52.9815772,0
	.	.	1859	6.62501689999999,53.0331236,0
	.	.	.
	.	.	1859	6.64554369999996,53.0687007,0
	.	.	1848	6.61454559999993,53.0784318,0
	1492	1492	1851	6.57832269999994,53.0766948,0
	1777	.	1866
	1810	.	.
	1457	1457	1851	6.54652869999995,53.0473498,0
	1409	1409	1860	6.59069390000002,53.1138301,0
	1574	1574	1848	6.54622169999993,53.0956393,0
	1428	1428	1740
	1488	1488	1849	6.61199469999997,53.0128714,0
	.	.	1850	6.31327429999999,52.5332962,0
	1385	1385	1936	6.65305369999999,52.613657,0
	.	.	.
	.	.	.
	1654	.	.
	.	.	.
	.	.	.
	1409	1409	.
	1360	1360	.
	1466	1466	.
	1421	1421	.	6.20367340000007,52.7748364,0
	1482	1482	.	6.17702639999993,52.6904222,0
	.	.	1437	6.19371869999998,52.6921234,0
	1407	1407	.	6.29388900000004,52.666389,0
	1300	1300	.
	.	.	.
	.	.	.
	.	.	.
	.	.	.
	.	.	.
	.	.	.
	.	.	.
	1754	.	1874
	1754	.	1872
	.	.	.
	.	.	.
	.	.	.
	.	.	.
	1312	1312	1854	6.20412799999997,52.4866251,0
	1405	1405	1848	6.52796480000006,52.5136479,0
	.	.	1846	6.49000580000006,52.519193,0
	1381	1381	1850	6.46428930000002,52.4959572,0
	1382	1382	.
	1458	1458	1853
	1471	1563	1600	6.41633709999996,52.4541351,0
	1500	.	1856	6.44030099999998,52.4762778,0
	1473	1473	1849	6.41077380000002,52.488687,0
	.	.	.
	1501	1501	1690	6.50868700000001,52.5236417,0
	1549	1549	1853	6.44851919999996,52.5261146,0
	1248	.	1863	6.42629260000001,52.5248059,0
	.	.	.
	1460	1460	1843	6.36029910000002,52.4775637,0
	1300	1300	1820	6.1316212,52.3784722,0
	1692	1692	1925	6.89758000000006,52.7858,0
	1627	.	1848	6.29501690000006,52.49621,0
	1608	1711	1845	6.31140930000004,52.511803,0
	1417	1434	1768
	1421	1421	1859	6.23796489999995,52.527362,0
	1695	1695	1833	6.23288790000004,52.4338808,0
	.	.	1649
	1300	1300	1846	6.13192509999999,52.4313948,0
	1300	1300	1877	6.20393539999998,52.4131499,0
	965	965	.	5.92206269999997,52.354183,0
	1300	1300	1381
	.	.	.
	1382	1382	1826	6.38379880000002,52.5202856,0
	1391	1391	1836	7.04042530000004,53.0329259,0
	.	.	.
	1689	.	1877	7.08061220000002,52.8960074,0
	1655	.	1878	7.11550069999998,52.8886403,0
	1660	.	1878	7.14559129999998,52.9457702,0
	1684	1684	1878	7.15043190000006,52.9782448,0
	1659	1659	1877	7.14918620000003,52.994927,0
	1686	1686	1877	7.12888629999998,52.9987567,0
	1751	.	1877	7.11059879999993,53.0199996,0
	1391	1391	1877	7.10806300000002,53.02776,0
	1656	1656	1846	7.09577869999998,53.0430233,0
	1784	.	1877	7.0146009,53.0185493,0
	1660	.	1845	7.07746029999998,53.0252541,0
	1613	1613	1622	6.62846000000002,53.1407193,0
	1718	.	1877	7.07525609999993,53.052563,0
	1383	1383	1732	6.60524299999997,53.1718265,0
	1771	.	1878	7.07324560000006,53.0991384,0
	1656	.	1878	7.05277799999999,53.090833,0
	1391	1391	1846	7.0748337,53.0697175,0
	.	.	.
	.	.	.
	.	.	.
	.	.	1868
	1771	.	.
	.	.	1765
	1376	1376	.	6.27111060000004,52.6980819,0
	1291	1291	.	6.30170420000002,52.7194546,0
	1659	.	1848
	1300	1300	1830	6.13222900000005,52.316636,0
	1431	1431	.	6.213165,52.6966004,0
	.	.	.
	1784	1784	1869	6.2563275,52.3768391,0
	1526	1526	1850	6.23254480000003,52.3637389,0
	1396	1396	1858	6.28155979999997,52.3326062,0
	1560	1560	1860	6.36754840000003,52.4048721,0
	1445	1445	1843	6.2725723,52.4225631,0
	1474	1474	1851	6.4222585,52.282724,0
	1312	1312	1865	6.30397990000006,52.2317848,0
	1312	1312	1862	6.28609970000002,52.2503032,0
	1549	1549	1878	6.21371899999997,52.3310595,0
	1227	1227	1600	6.08976840000003,52.3674707,0
	1612	1612	1847	6.66551570000001,53.1209975,0
	1300	1300	1919	6.12396020000006,52.3340328,0
	.	.	.
	1602	1687	1825	6.09018140000001,52.3361006,0
	1419	.	.
	1300	1300	1845	6.12810519999994,52.2892306,0
	1322	1322	1845	6.17217630000005,52.2890629,0
	.	.	1848	6.21791140000005,52.300291,0
	1300	1300	1844	6.15044739999996,52.275849,0
	1399	1399	1842	6.27147000000002,52.0489,0
	1652	.	.
	.	.	1852
	1554	1554	1795	6.57472469999993,53.1998739,0
	1337	1337	.	6.59619139999995,53.1838572,0
	1611	1611	1852	6.64349909999999,53.1547795,0
	1227	1227	1837	6.17608050000001,52.3479802,0
	.	.	.
	1369	.	.
	1393	.	.
	1393	.	.
	.	.	.
	1392	.	.
	1650	.	.	6.19195000000002,52.1522372,0
	1650	.	.
	1650	.	.
	1650	.	.
	.	.	.
	.	.	.
	1556	.	.
	1380	.	.
	.	.	.
	1559	.	.
	1650	.	.
	1382	.	.
	.	.	.
	1369	.	.
	1369	.	.
	1369	.	.
	1550	.	.
	.	.	.
	.	.	.
	1333	1333	.	5.77345300000002,52.0996367,0
	.	.	.
	.	.	.
	1550	.	.
	.	.	.
	1550	.	.
	.	.	.
	.	.	.
	1550	.	.
	.	.	.
	.	.	.
	1369	.	.
	.	.	.
	.	.	.
	.	.	.
	.	.
	1550	.	.
	.	.	1734
	.	.	.
	.	.	.
	.	.	.
	850	.	.
	.	.	.
	.	.	.
	1369	.	.
	.	.	.
	.	.	.
	.	.	1855
	.	.	.
	1423	.	.
	.	.	.
	.	.	.
	.	.	.
	794	.	.
	.	.	.
	1481	.	.
	.	.	1401
	834	.	.
	1360	.	1910	5.73797960000002,51.9826327,0
	1635	.	.
	1263	.	.
	1563	1563	.	5.55443089999994,52.0263009,0
	.	.	1889	5.67475439999998,51.9991039,0
	1437	.	.
	.	.	.
	1486	.	.
	.	.	.
	.	.	.
	.	.	.
	.	.	.
	.	.	.
	.	.	.
	834	.	.
	1697	.	.
	.	.	.
	.	.	.
	.	.	.
	.	.	.
	.	.	.
	1550	.	.
	1650	.	.
	.	.	.
	726	.	.
	.	.	.
	.	.	1913	5.99968179999996,51.8899909,0
	1290	.	.
	.	.	.
	794	.	.
	.	.	.
	.	.	.	6.08333300000004,51.9,0
	.	.	.
	.	.	.
	1383	.	.
	1537	1537	.	5.53188799999998,52.1561804,0
	1334	1537	.	5.58415089999994,52.1401901,0
	1333	1333	1880	5.70143489999998,52.1427909,0
	1333	1333	.	5.66718620000006,52.150776,0
	1333	1333	.	5.67740000000003,52.16953,0
	1526	.	.
	1450	.	.
	.	.	1912	5.71481440000002,52.2329632,0
	1537	1537	.	5.50855339999998,52.1194102,0
	.	.	1910
	1537	1537	.	5.49698360000002,52.1338207,0
	1800	.	.
	1800	.	.
	1800	.	.
	1800	.	.
	.	.	.
	1383	.	.
	1383	.	.
	1383	.	.
	1383	.	.
	1550	.	.
	.	.	.
	.	.	.
	1450	1450	.	6.18956600000001,52.1515439,0
	891	.	.
	1401	1401	.	6.08378349999998,52.4626209,0
	.	.	.
	1579	1579	.	6.29403000000002,51.95711,0
	.	.	.
	1301	1301	.
	1681	1681	1850	6.32089999999994,52.5269331,0
	.	.	.	6.06173260000003,52.2917672,0
	1665	1665	.	5.52687460000004,52.1382917,0
	.	.	.
	1247	.	.
	.	.	.
	1450	1450	.	6.09778549999999,52.5066784,0
	1567	1567	1895	6.07470760000001,52.5190277,0
	1713	1713	1888	6.0714901,52.5148702,0
	.	.	.
	.	.	.
	.	.	.
	.	.	.
	.	.	.
	1537	1537	.	5.63333309999996,52.149444,0
	.	.	.
	.	.	.
	1383	.	.
	1650	.	1743
	1321	1321	.	5.25077329999999,51.8135539,0
	.	.	.
	.	.	.
	1333	.	.
	.	.	.
	1369	.	.
	.	.	.
	1296	.	.
	.	.	.
	1310	.	.
	.	.	.
	.	.	.
	.	.	.
	1569	.	.
	.	.	.
	.	.	.
	.	.	.
	1550	.	.
	1550	.	.
	1550	.	.
	.	.	.
	1650	.	.
	1247	.	.
	1247	.	.
	.	.	.
	1392	.	1855	5.75289480000004,51.8136739,0
	.	.	.
	.	.	.
	1650	.	.
	1650	.	.	6.99782249999998,52.3588012,0
	1650	.	.
	1650	.	.
	1650	.	.
	.	.	.
	1650	.	.
	1650	.	.
	1650	.	.
	1650	.	.
	1650	.	.
	1650	.	1825
	1650	.	.
	1309	.	.
	1368	.	.
	.	.	.
	1650	.	.
	1333	1333	1884	5.74950569999999,52.1348693,0
	1400	.	1852	6.10165230000007,52.1119999,0
	1526	.	1843	6.03444390000004,52.2157458,0
	1600	.	.
	794	.	.
	1636	.	1889	5.93330639999999,52.1848178,0
	.	.	.
	1650	.	1875	5.98877809999999,52.1622894,0
	801	.	1875	5.96415619999993,52.1596662,0
	1650	.	1894	6.06085059999998,52.1287284,0
	1334	1335	.	5.95296840000003,52.2546517,0
	1333	1333	1875	6.04897719999997,52.2354487,0
	1517	.	.
	1333	1333	1829	6.13505129999999,52.1837205,0
	.	.	.
	1648	.	.
	1448	1448	.	6.16589629999999,52.1719189,0
	1651	.	1855	6.12123789999998,52.1635839,0
	1333	1333	.
	1364	1364	1757	5.92687960000001,51.977966,0
	.	.	1359
	1482	1482	.	5.9267831,51.992069,0
	1343	1343	.
	1328	1328	.
	.	.	.
	1448	1448	1881	6.04963799999996,52.3909176,0
	1386	1386	1799	5.23980929999993,51.8226459,0
	1386	1386	1799
	1370	1370	1799
	.	.	.
	1599	.	1799
	.	.	.
	.	.	.
	1313	.	1841
	1334	.	.
	1367	1367	1868	5.98022330000003,52.3512815,0
	1046	1046	1894	6.14109170000006,52.1552704,0
	.	.	.
	1526	.	1865	6.00233630000002,52.3339118,0
	1334	1334	.
	.	.	1907	5.89599659999999,52.3134576,0
	1448	.	1875	5.97522630000003,52.3142226,0
	1648	.	1907	5.90296699999999,52.2860775,0
	.	.	1907	5.96814719999998,52.2876355,0
	793	793	1903	5.78242060000002,52.2577273,0
	.	.	1903	5.76955369999996,52.2347069,0
	1526	.	1766	5.87498129999994,52.2193097,0
	1367	1367	.	6.01073220000001,52.3613166,0
	1650	.	1848	6.2321038,51.9375549,0
	1405	1405	1482
	1650	.	1916	6.01998140000001,51.9877312,0
	1356	1356	.	5.96898369999997,51.963807,0
	1200	1200	.	6.12985909999998,51.9411937,0
	1605	.	.
	.	.	1892	5.92876019999994,51.8294606,0
	.	.	.	6.22253610000007,51.8774173,0
	1650	.	.
	.	.	.
	1650	.	.
	1650	.	1852	6.26435860000004,51.9226581,0
	1313	1313	.	6.17400240000006,52.007799,0
	1650	.	.
	.	.	1829
	.	.	1829
	1180	1180	.
	.	.	.
	.	.	.
	.	.	.
	.	.	.
	1650	.	.
	1059	1059	1829	6.27172310000003,52.1399905,0
	1329	1329	1828	6.1323271,52.1379608,0
	1340	1340	1856	6.15063110000006,52.1277588,0
	797	797	1813	6.14647230000003,52.1133595,0
	797	797	.	6.15141319999998,52.1000698,0
	1306	1306	.
	1046	1046	.	5.72003629999995,52.2941403,0
	1306	1306	1850	6.11253599999998,52.0580435,0
	1753	.	1909	6.02795939999999,52.0057368,0
	.	.	.
	1650	.	.
	.	.	.
	.	.	.
	1494	.	1826	5.90040550000003,52.1593856,0
	1494	1494	.	6.23505460000001,52.1075872,0
	1537	.	.	6.15801450000004,52.0901666,0
	1549	.	.
	1650	.	.
	1493	.	1834
	1329	1329	1830	6.18969709999999,52.0643561,0
	.	.	.
	.	.	.
	1650	.	1851
	1474	1474	.	5.9249447,52.0016992,0
	1650	.	1842
	1150	1150	1844	5.58247099999994,52.2580385,0
	1526	.	.
	1150	1150	.	6.606899,52.5663596,0
	855	.	.
	1450	.	.
	1450	.	.
	1313	1313	.	5.62961940000002,52.2986655,0
	855	.	.
	1526	.	.
	1334	.	.
	1450	.	.
	1362	.	.
	1740	.	.
	1526	.	.
	.	.	1850
	1313	1313	.
	.	.	.	5.81767669999999,52.4182772,0
	1300	1300	.	5.89463000000001,52.4650841,0
	805	.	1438
	1526	.	.
	1277	1277	.	5.89831000000004,52.44744,0
	1298	.	.
	1146	.	.
	.	.	1875
	1360	.	1858	5.71526470000003,52.1123738,0
	1360	1360	.	5.72931829999993,52.0469276,0
	1360	.	.
	.	.	.
	1025	1025	1902	6.13978159999999,52.0142878,0
	1333	1333	.	5.61730060000002,52.0882573,0
	1437	.	.
	.	.	.
	1150	1150	.	5.59005520000005,52.2478336,0
	1333	1333	1831	6.13015940000003,52.1814864,0
	1150	1150	.	5.63079790000006,52.2652466,0
	1343	1343	.	6.10683570000003,52.3985828,0
	1526	.	.
	1609	.	.
	1526	.	.
	1609	.	.
	855	855	.
	.	.	.
	1526	.	.
	.	.	.
	1526	.	.
	1400	.	.
	.	.	.
	.	.	.
	.	.	.
	1416	1416	.	6.0360445,52.499002,0
	.	.	.
	.	.	.
	.	.	.
	1132	1132	.	5.4642877,52.1723953,0
	.	.	.
	.	.	.
	.	.	.
	.	.	.
	.	.	.
	.	.	.
	.	.	.
	.	.	.
	.	.	.
	1378	1378	.
	.	.	.
	1334	.	.
	1370	1370	.	6.09586039999999,52.4294243,0
	.	.	.
	.	.	.
	.	.	.	6.10766650000005,52.6635212,0
	1416	1416	.	6.02256539999996,52.4740221,0
	1312	1312	.	6.05519270000002,52.5347702,0

## Sheet: Lifespan and resources
Year of origin	Year of dissolution	Lifespan	Number of resource types	Types of resources
1494	1657	163	1	clay
1605	1844	239	1	crops
950	1842	892	1	crops
1604	1845	241	1	crops
.	1845	.	1	crops
1188	.	.	1	crops
1661	1849	188	1	crops
1708	1846	138	1	crops
950	1844	894	1	crops
1634	1842	208	1	crops
1634	1838	204	1	crops
.	.	.	1	crops
1686	1877	191	1	crops
1771	1878	107	1	crops
1689	1877	188	4	crops,meadows,grass,wood
1660	1878	218	3	crops,meadows,peat
1659	1877	218	3	crops,meadows,peat
1684	1878	194	4	crops,meadows,peat,buckweat
950	1839	889	2	crops,pasture
1751	1877	126	5	crops,peat,heath,pasture,meadows
1518	1845	327	4	crops,wood,heath,grass
1364	1856	492	3	crops,wood,pasture
1473	1849	376	3	drifting sands,grass
1408	1846	438	4	drifting sands,pasture,grass
1284	1364	80	1	fish
1613	1622	9	1	fish
1309	.	.	3	fish,pasture;grass
1364	1847	483	1	floodlands
.	1874	.	2	forest,pasture
1484	1874	390	6	forest,pasture,peat,buckweat,meadows,pasture
1754	1874	120	6	forest,pasture,peat,buckweat,meadows,pasture
1754	1872	118	6	forest,pasture,peat,buckweat,meadows,pasture
1391	1846	455	5	garden,crops,pasture,peat,heath
1658	1848	190	1	grass
1431	.	.	1	grass
1560	1860	300	1	grass
1602	1848	246	2	grass,heath
1437	1869	432	4	grass,heath,pasture,peat
.	1848	.	2	grass,meadows
1188	1851	663	2	grass,pasture
1338	1290	.	2	grass,pasture
1133	.	.	2	grass,pasture
1654	1855	201	2	grass,pasture
1370	1853	483	2	grass,pasture
1488	1849	361	2	grass,pasture
1660	1845	185	2	grass,pasture
1408	1867	459	3	grass,pasture,heath
1491	1866	375	3	grass,pasture,peat
.	1880	.	3	grass,pasture,peat
1598	1849	251	3	grass,pasture,sand
.	1842	.	3	grass,peat,heath
1297	1848	551	1	heath
1717	1832	115	1	heath
1525	1858	333	1	heath
1247	.	.	1	heath
1247	.	.	1	heath
1392	1855	463	1	heath
1526	1865	339	1	heath
1334	.	.	1	heath
1740	.	.	1	heath
1648	1907	259	2	heath,bushes
.	1864	.	2	heath,grass
794	.	.	4	heath,grass,bushes,wood
.	1848	.	4	heath,grass,forest,pasture
1644	1859	215	3	heath,grass,pasture
1562	1810	248	5	heath,meadows,grass,wood,peat
1394	.	.	2	heath,pasture
1454	1858	404	2	heath,pasture
1503	1846	343	2	heath,pasture
1407	1860	453	2	heath,pasture
1431	1859	428	2	heath,pasture
.	1848	.	2	heath,pasture
1423	.	.	2	heath,pasture
1478	1860	382	3	heath,pasture,forest
1492	1851	359	3	heath,pasture,forest
.	1859	.	3	heath,pasture,grass
1409	1860	451	3	heath,pasture,meadows
1553	1850	297	3	heath,pasture,peat
.	1878	.	4	heath,pasture,peat,grass
1408	1856	448	5	heath,pasture,peat,sand drifts
1503	1849	346	3	heath,peat,pasture
1457	1851	394	3	heath,peat,pasture
1574	1848	274	4	heath,peat,pasture,meadows
.	.	.	5	heath,peat,sand drifts,sods
1605	1889	284	3	heath,sand difts
1470	1811	341	3	heath,sand drifts
1340	1803	463	3	heath,sand drifts
1650	.	.	3	heath,sand drifts
1650	.	.	3	heath,sand drifts
1650	.	.	3	heath,sand drifts
1475	.	.	6	heath,sand drifts,rocks,wood,sods
1398	.	.	4	heath,sods,peat,pastur
1445	1864	419	4	loam,rocks,pasture,peat
1313	1865	552	1	meadows
1648	1847	199	1	meadows
1417	1768	351	1	meadows
1376	.	.	1	meadows
1391	1877	486	2	meadows,peat
1718	1877	159	2	meadows,peat
1660	1856	196	1	pasture
1575	1853	278	1	pasture
1133	1387	254	1	pasture
1595	1848	253	1	pasture
1300	.	.	1	pasture
1362	1926	564	1	pasture
1500	1854	354	1	pasture
1400	1837	437	1	pasture
1252	1676	424	1	pasture
.	1859	.	1	pasture
1333	.	.	1	pasture
1364	1893	529	1	pasture
1364	1851	487	1	pasture
1364	1854	490	1	pasture
1300	1865	565	1	pasture
1364	.	.	1	pasture
1131	1868	737	1	pasture
1571	1600	29	1	pasture
1316	.	.	1	pasture
1340	1812	472	1	pasture
1403	.	.	1	pasture
1778	1852	74	1	pasture
1504	1865	361	1	pasture
.	1882	.	1	pasture
1559	1860	301	1	pasture
1761	1851	90	1	pasture
1431	1851	420	1	pasture
1764	1860	96	1	pasture
1764	1860	96	1	pasture
1635	1861	226	1	pasture
1708	1831	123	1	pasture
1471	1850	379	1	pasture
1453	1850	397	1	pasture
1457	1850	393	1	pasture
1453	1871	418	1	pasture
1450	1866	416	1	pasture
1428	1740	312	1	pasture
.	1868	.	1	pasture
1291	.	.	1	pasture
1312	1862	550	1	pasture
1419	.	.	1	pasture
.	1852	.	1	pasture
1337	.	.	1	pasture
1643	1854	211	2	pasture,crops
1300	1843	543	2	pasture,crops
1248	1863	615	2	pasture,crops
1655	1878	223	2	pasture,crops
1227	1600	373	2	pasture,crops
1300	1919	619	2	pasture,crops
1312	.	.	2	pasture,crops
1482	1841	359	4	pasture,crops,grass,wood
1188	1852	664	2	pasture,grass
1609	1860	251	2	pasture,grass
1771	1855	84	2	pasture,grass
1236	1849	613	2	pasture,grass
.	1848	.	2	pasture,grass
.	1849	.	2	pasture,grass
.	1848	.	2	pasture,grass
.	1848	.	2	pasture,grass
1612	1847	235	3	pasture,grass,crops
1426	1862	436	5	pasture,grass,meadows,heath,peat
1364	.	.	3	pasture,grass,wood
1531	1909	378	2	pasture,peat
1315	.	.	2	pasture,peat
1461	1866	405	2	pasture,peat
1669	1874	205	2	pasture,peat
1476	1874	398	2	pasture,peat
1550	1873	323	2	pasture,peat
.	1848	.	3	pasture,peat,grass
1470	1867	397	3	pasture,peat,meadows
1364	1846	482	2	pasture,sand
1364	1909	545	2	pasture,sand
.	.	.	2	pasture,sods
1349	.	.	3	pasture,sods,heath
1498	1850	352	1	peat
.	1884	.	1	peat
1729	1846	117	1	peat
1457	1850	393	1	peat
1693	.	.	1	peat
.	1468	.	1	peat
.	.	.	1	peat
1362	.	.	1	peat
1276	1832	556	1	peat
1630	1653	23	1	peat
1654	1821	167	1	peat
1654	.	.	1	peat
1471	1600	129	1	peat
1656	1878	222	1	peat
1059	1829	770	1	peat
1188	1838	650	2	peat,crops
1656	1846	190	2	peat,crops
1611	1852	241	2	peat,crops
1372	1865	493	2	peat,grass
1720	1832	112	2	peat,grass
1440	1849	409	2	peat,grass
1613	1849	236	2	peat,grass
1448	1875	427	2	peat,grass
1519	1860	341	3	peat,grass,pasture
1461	1855	394	3	peat,grass,pasture
1498	1897	399	4	peat,grass,pasture,forest
1474	1849	375	2	peat,heath
1302	1840	538	2	peat,heath
.	1849	.	3	peat,heath,forest
1439	1860	421	4	peat,heath,forest,pasture
1457	1849	392	3	peat,heath,meadows
1638	1850	212	3	peat,heath,pasture
1764	1848	84	2	peat,meadows
1550	1850	300	2	peat,meadows
1784	1877	93	2	peat,meadows
1549	1853	304	3	peat,meadows,grass
.	1874	.	2	peat,pasture
1685	1855	170	2	peat,pasture
1633	1854	221	2	peat,pasture
1650	1871	221	2	peat,pasture
1504	1810	306	2	peat,pasture
.	1849	.	2	peat,pasture
1710	1851	141	2	peat,pasture
1810	1858	48	2	peat,pasture
1648	1840	192	2	peat,pasture
1659	1848	189	2	peat,pasture
1383	1732	349	3	peat,pasture,grass
1702	1857	155	4	peat,pasture,grass,heath
1439	1882	443	3	peat,pasture,heath
1391	1836	445	4	peat,pasture,wood,heath
1312	1865	553	2	peat,sods
1207	.	.	2	sand drifts
1388	1848	460	4	sand drifts,pasture,grass
950	1849	899	2	sods,crops
1364	1757	393	2	sods,heath
1520	.	.	2	sods,pasture
1616	.	.	2	sods,pasture
1385	1936	551	2	sods,pasture
793	1903	1110	2	sods,pasture
1672	1843	171	1	wood
950	1841	891	1	wood
1263	1835	572	1	wood
1331	1886	555	1	wood
1188	1846	658	1	wood
950	1874	924	1	wood
.	.	.	1	wood
1501	1690	189	1	wood
1636	1889	253	1	wood
.	.	.	1	wood
1650	1875	225	1	wood
801	1875	1074	1	wood
1405	1482	77	1	wood
1306	1850	544	1	wood
1474	.	.	1	wood
1352	1851	499	2	wood,crops
950	1820	870	3	wood,crops,pasture
.	1907	.	2	wood,heath

## Sheet: Human population size
Year	Population size	Population density (inds/km2)
800	11800	3.6
1200	17500	5.1
1475	52600	16
1675	70700	21.3
1795	134100	40.4
1830	178895	53.9
1840	197694	59.6
1849	215763	65
1859	234376	70.6

## Sheet: Distribution of commons
Year	Number of commons	Mean distance between commons	Mean nearest neighbour distance between commons	Total area (minimum convex polygon) occupied by commons
850	4
900	4
950	14	33816	8223	2.0451e-05
1000	14	33816	8223	2.0451e-05
1050	16	37167	7495	2.5041e-05
1100	17	37115	7593	2.5041e-05
1150	22	45394	9706	5.0078e-05
1200	29	41329	8778	5.05e-05
1250	42	42436	8440	6.3618e-05
1300	64	46098	7680	8.4858e-05
1350	85	48584	6296	0.00010621
1400	117	53393	5540	0.00013642
1450	147	55834	5160	0.00014983
1500	193	57367	4409	0.00014535
1550	217	56869	4159	0.00013892
1600	235	56655	3893	0.00013512
1650	280	56614	3573	0.00012965
1700	302	57020	3423	0.00013839
1750	310	56764	3415	0.00013877
1800	315	56298	3226	0.00013613
1850	185	56872	3768	0.00011654
1900	14	57335	17651	6.0938e-05
1950	1
